# Supplementary material for: Medication Adherence of People Living with HIV in Japan—A Cross-Sectional Study
Source: Healthcare (Basel). 2023 Feb 4;11(4):451. doi: 10.3390/healthcare11040451 (PMC9957380; doi:10.3390/healthcare11040451)
Supplement: Supplementary file 1 [file healthcare-11-00451-s001.zip]

Archive with 1 entries (1 files):
- healthcare-2149688-supplementary.pdf
